# Supplementary material for: Towards Best-Practice Healthcare for Transgender Patients: Quality Improvement in United Kingdom General Practice
Source: Healthcare (Basel). 2025 Feb 7;13(4):353. doi: 10.3390/healthcare13040353 (PMC11855766; doi:10.3390/healthcare13040353)
Supplement: Supplementary file 1 [file healthcare-13-00353-s001.zip]

Archive with 1 entries (1 files):
- healthcare-3397933-supplementary.pdf
